# Supplementary material for: Clinical implications of circulating tumor DNA in predicting the outcome of diffuse large B cell lymphoma patients receiving first-line therapy
Source: BMC Med. 2022 Oct 25;20:369. doi: 10.1186/s12916-022-02562-3 (PMC9594942; doi:10.1186/s12916-022-02562-3)
Supplement: Supplementary file 1 — Additional file 1: Table S1. Gene list of Onco-LymScan panel. Table S2. Overview of patient characteristics. Table S3. Demographic of patient characteristics. Table S4. Sequencing quality data of tumor gDNA samples. Table S5. Sequencing quality data of cfDNA samples. Table S6. Univariate Cox proportional hazard regression survival analysis including pretreatment ctDNA levels and other clinical indices. [file 12916_2022_2562_MOESM1_ESM.xlsx]

## Sheet: Table S1
Supplementary Table 1. Gene list of Onco-LymScan panel
Gene_Name
ACTB
APC
ARID1A
ARID1B
ARID5B
ATM
B2M
BCL10
BCL2
BCL6
BCL7A
BCOR
BCR
BIRC3
BIRC6
BRAF
BRCA2
BTG1
BTG2
BTK
CACNA1E
CARD11
CASP8
CBLB
CCND1
CCND2
CCND3
CD274
CD36
CD58
CD70
CD79A
CD79B
CD83
CDKN2A
CDKN2B
CHD2
CHD8
CIITA
CREBBP
CSMD1
CXCR4
DCAF6
DDX3X
DNMT3A
DTX1
DUSP2
EBF1
EGR1
EGR2
EP300
ETS1
ETV6
EZH1
EZH2
FAS
FAT1
FBXO11
FBXW7
FOXO1
FOXP1
GNA13
GNAI2
GNAS
GOLGA5
HIST1H1C
HIST1H1E
HIST1H2BC
HLA-A
HLA-B
HLA-C
HLA-DRB1
HRAS
ID3
IDH1
IDH2
IGHD
IGHJ
IGHV
IGKC
IGKJ
IGKV
IGLC
IGLJ
IGLL
IGLV
IKBKB
IKZF1
IKZF3
INO80
IRF4
IRF8
ITPKB
JAK1
JAK2
JAK3
JUNB
KIT
KLHL14
KLHL6
KMT2C
KMT2D
KRAS
LRMP
LRP1B
LTB
MALT1
MAP2K1
MDM2
MED12
MEF2B
MEF2C
MET
MFHAS1
MGA
MS4A1
MSH6
MTOR
MYC
MYD88
NF1
NFKB2
NFKBIA
NFKBIE
NOTCH1
NOTCH2
NRAS
P2RY8
PAX5
PCDHB3
PCLO
PDCD1
PDCD1LG2
PHF6
PIK3CA
PIK3CD
PIK3R1
PIM1
PIM2
PLCG2
POT1
POU2F2
PRDM1
PRKCB
PTEN
PTPN1
RB1
REL
RHOA
RIPK1
RRAGC
RUNX1
RYR1
S1PR2
SAMHD1
SETD1B
SETD2
SF3B1
SGK1
SIN3A
SMARCA4
SOCS1
SPEN
SPIB
SPTBN1
STAT3
STAT5B
STAT6
SYK
TAF1
TBL1XR1
TCF3
TET2
TLR2
TMEM30A
TMSB4X
TNFAIP3
TNFRSF14
TNFSF14
TP53
TRAF2
UBE2A
UBR5
WHSC1
WT1
XPO1
ZEB2
ZMYM3

## Sheet: Table S2
Supplementary Table 2. Overview of patient characteristics
NO.	patient ID	Age(year)	Gender	Hans COO classification	Ann Arbor stage at diagosis	B symptoms	LDH(110.0-240.0 IU/L)	ECOG PS	Extranodal sites > 1（1=yes）	IPI score	IPI prognostic risks	First lineTreatment	Response to treatment	baseline tissue (● = available)	Baseline plasma	Cycle 2 plasma	Cycle 4 plasma	Cycle 6 plasma	Cycle 8 plasma	follow up plasma	PFS(month)	PFS_censor(1=PD)	OS (month)	OS_censor(1=die)
1	RR768	60	Female	non-GCB	IV	B	469	0	1	3	High-intermediate	R-CHOP	CR		●						32.2	0	33.1	0
2	RR770	69	Female	non-GCB	IV	B	681	1	0	3	High-intermediate	R-miniCHOP	CR	●	●		●				30.5667	0	31.3667	0
3	RR771	67	Male	non-GCB	IV	B	589	0	1	4	High	R-EPOCH	PD		●	●					5.03333	1	14.9667	1
4	RR772	63	Female	non-GCB	IV	B	844	1	0	3	High-intermediate	R-CCOP	CR	●	●	●	●	●			41.1667	0	41.8667	0
5	RR773	50	Female	non-GCB	IV	B	1520	0	1	3	High-intermediate	R-CHOP	CR		●	●	●	●			38.7667	0	38.8333	0
6	RR774	81	Female	non-GCB	I	A	195	0	0	1	Low	R-miniCHOP	CR	●							5.36667	1	19.8	1
7	RR775	20	Female	non-GCB	II	A	366	0	0	1	Low	R-EPOCH	CR	●	●	●	●				30.4667	0	31	0
8	RR776	59	Female	GCB	IV	A	170	0	1	2	Low-intermediate	R-CHO	CR	●	●						41.8667	0	43.3	0
9	RR777	49	Female	non-GCB	II	A	150	1	0	0	Low	CHOP	CR	●							48.9333	0	49	0
10	RR778	55	Male	non-GCB	IV	B	170	2	0	2	Low-intermediate	R-CHOP	PD		●	●	●				4.26667	1	30.7	0
11	RR779	63	Male	non-GCB	IV	A	591	1	1	4	High	R-CHOP	PD	●	●	●	●				4.6	1	15.6333	0
12	RR780	75	Male	non-GCB	IV	B	537	2	0	4	High	CCOP	CR	●							44.0667	1	59.2333	1
13	RR782	77	Male	non-GCB	III	A	490	1	0	3	High-intermediate	R-miniCCOP	PD	●	●	●	●				6.46667	1	25.8667	1
14	RR783	58	Male	non-GCB	III	B	343	0	0	2	Low-intermediate	R-CHOP	CR	●							38.2	0	38.5	0
15	RR785	32	Male	non-GCB	II	A	264	0	0	1	Low	R-CHOP	CR	●	●		●			●	56.5	0	59.4	0
16	RR786	59	Female	-	II	A	184	0	0	0	Low	R-CHO	CR		●						45.2333	0	45.8	0
17	RR787	45	Male	GCB	III	A	179	1	0	1	Low	R-CHOP	PD	●		●	●				4.2	1	20.3667	1
18	RR788	55	Female	non-GCB	III	A	484	1	0	2	Low-intermediate	R-CHOP	CR		●	●	●				39.3	0	39.3333	0
19	RR789	52	Male	non-GCB	III	A	197	0	0	1	Low	R-CHOP	CR	●						●	54.5333	0	55.8	0
20	RR790	58	Male	non-GCB	IV	B	380	2	1	4	High	R-CCOP	PD	●	●		●				2.6	1	12.4	1
21	RR791	77	Female	GCB	II	A	186	0	0	1	Low	R-miniCCOP	CR		●	●	●			●	32.1667	0	33.2	0
22	RR792	55	Male	non-GCB	II	A	673	0	0	1	Low	R-CHOP	CR		●	●		●			37.6667	0	38.2	0
23	RR793	79	Female	non-GCB	IV	A	386	0	0	3	High-intermediate	R-miniTCOP	CR		●	●	●			●	30.0333	0	30.9667	0
24	RR794	52	Male	non-GCB	II	A	214	0	0	0	Low	R-CHOP	PR	●	●	●	●				38.5	0	38.8333	0
25	RR795	65	Female	non-GCB	III	A	311	0	0	3	High-intermediate	R-CHOP	CR		●	●	●				7.1	1	25.9667	1
26	RR796	50	Female	non-GCB	III	B	165	0	0	1	Low	R-CHOP	CR	●			●				58.6	0	58.6	0
27	RR798	39	Male	non-GCB	III	A	109	0	0	1	Low	R-CHOP	CR	●	●		●				40.4	0	40.8667	0
28	RR799	55	Female	GCB	II	A	161	0	0	0	Low	R-CHOP	CR	●							45.9333	0	46.0667	0
29	RR801	63	Female	non-GCB	I	A	370	0	0	2	Low-intermediate	R-CHOP	CR	●							36.6	0	36.9333	0
30	RR802	38	Female	non-GCB	IV	B	162	2	1	3	High-intermediate	R-CHOP	SD	●							38.7	1	101.233	0
31	RR803	72	Male	non-GCB	III	A	492	0	0	3	High-intermediate	R-CHOP	PD	●	●						1.26667	1	11.7	1
32	RR804	54	Female	non-GCB	IV	A	338	0	0	2	Low-intermediate	R-CHOP	CR	●							19.3667	1	40.9	0
33	RR806	47	Female	GCB	III	B	425	0	0	2	Low-intermediate	R-CHOP	PR	●							63.3667	0	63.8	0
34	RR809	65	Female	non-GCB	IV	A	706	0	1	4	High	R-CHOP	PD		●	●	●				4.2	1	15.9	1
35	RR812	34	Female	non-GCB	IV	B	523	0	1	3	High-intermediate	R-CHOP	CR		●						66.6	0	67.6	0
36	RR813	71	Male	GCB	II	A	397	0	0	2	Low-intermediate	R-CHOP	CR		●	●	●				27.0333	0	27.3667	0
37	RR814	39	Female	non-GCB	II	B	217	0	0	0	Low	R-CHO	CR		●	●		●	●		43.6333	0	43.7	0
38	RR815	64	Female	non-GCB	II	A	225	0	0	1	Low	R-CCOP	PD		●	●	●				8.56667	1	22.2667	1
39	RR816	68	Male	non-GCB	II	A	302	0	0	2	Low-intermediate	R-CHOP	PD	●							6.96667	1	15.5333	1
40	RR817	38	Female	non-GCB	III	A	263	0	0	2	Low-intermediate	CHOP	CR		●		●	●			6.86667	1	17.7	1
41	RR818	63	Female	non-GCB	IV	A	262	0	1	4	High	R-CHOP	CR		●	●	●	●	●		43.2	0	43.3	0
42	RR819	62	Female	non-GCB	IV	B	271	1	0	3	High-intermediate	R-CHOP	CR		●	●	●	●		●	7.53333	1	49.2667	0
43	RR820	35	Male	GCB	IV	B	371	0	0	2	Low-intermediate	R-CHOP	PD		●	●	●				6.63333	1	23.0333	0
44	RR821	66	Female	non-GCB	IV	B	180	0	0	2	Low-intermediate	R-CHOP	CR		●	●	●	●		●	18.6667	1	36.8	1
45	RR822	54	Female	non-GCB	II	A	137	0	0	0	Low	R-CHO	CR		●		●				39.1667	0	39.8667	0
46	RR823	62	Female	non-GCB	IV	A	174	0	1	3	High-intermediate	R-CHOP	PD		●	●	●				6.16667	1	14.6667	1
47	RR824	58	Male	GCB	IV	B	960	2	0	3	High-intermediate	R-CHOP	PR		●	●					47.6333	0	47.8	0
48	RR829	61	Male	non-GCB	III	A	327	0	0	3	High-intermediate	R-CCOP	PD		●						17.7	1	52	0
49	RR830	35	Male	non-GCB	IV	A	302	0	0	2	Low-intermediate	R-CHOP	CRu		●						11.9333	1	34.9	1
50	RS583	68	Male	non-GCB	IV	A	169	0	1	3	High-intermediate	R-CHOP	CR		●	●	●				12.5333	1	21.9333	1
51	RS584	56	Female	GCB	II	A	173	0	0	0	Low	R-CHOP	CR	●	●						NA	NA	NA	NA
52	RS586	65	Male	non-GCB	II	A	209	0	0	1	Low	R-CHOP	CR	●	●	●					16.2667	0	16.7333	0
53	RS587	61	Male	GCB	III	A	179	1	0	2	Low-intermediate	R-CCOP	PR	●		●	●				41.6667	0	43.6667	1
54	RS588	53	Female	non-GCB	II	A	223	0	0	0	Low	R-CHOP	CR	●	●	●	●				22.6667	0	23.0333	0
55	RS589	41	Female	non-GCB	IV	B	218	1	1	2	Low-intermediate	R-CHOP	PD	●	●	●					1.66667	1	3.76667	1
56	RS590	53	Male	non-GCB	III	A	203	1	0	1	Low	R-CHOP	CR	●	●						28.7	0	28.6667	0
57	RS591	65	Male	non-GCB	IV	A	178	0	1	3	High-intermediate	R-CHOP	PD	●							13.0333	1	29.6667	0
58	RS592	55	Male	GCB	IV	B	553	0	1	3	High-intermediate	R-CCOP	PD	●		●					3.3	1	8.13333	1
59	RS593	59	Female	non-GCB	IV	B	436	0	1	3	High-intermediate	CHOP	PD		●		●				4	1	14.2	1
60	RS594	59	Female	GCB	I	A	129	0	0	0	Low	R-CHOP	CR	●			●				57.4333	0	57.9667	0
61	RS595	51	Male	non-GCB	IV	B	255	0	1	3	High-intermediate	R-CHO	PD	●	●	●					3.76667	1	7.5	0
62	RS596	56	Male	non-GCB	I	A	180	0	0	0	Low	R-CHOP	CR	●	●	●					18.5667	0	18.9333	0
63	RS597	36	Male	non-GCB	IV	A	331	0	1	3	High-intermediate	CHOP	PD	●		●	●				5.5	1	21.7333	0
64	RS598	55	Male	GCB	IV	B	1440	1	1	3	High-intermediate	R-CHOP	PD		●						5.1	1	5.1	0
65	RS599	63	Female	non-GCB	IV	A	671	1	1	4	High	R-CHOP	PD	●	●		●				4.66667	1	18.1667	0
66	RS600	74	Female	non-GCB	II	A	180	0	0	1	Low	R-CCOP	PR	●		●	●				7.43333	1	17.3	1
67	RS603	71	Female	non-GCB	III	A	237	0	0	2	Low-intermediate	R-CHOP	CR	●	●		●				18.8667	0	19.7667	0
68	RS604	63	Female	non-GCB	II	A	193	0	0	1	Low	R-CHOP	CR	●			●				12.1333	0	12.5	0
69	RS605	58	Male	non-GCB	II	A	141	0	0	0	Low	R-CHOP	CR	●		●					42.1667	0	42.8667	0
70	RS606	60	Female	non-GCB	IV	A	268	2	1	4	High	R-CHOP	CR	●	●						29.8667	0	29.8667	0
71	RS608	53	Male	GCB	IV	A	216	0	0	1	Low	R-CHOP	PD		●	●					6.33333	1	28.5667	1
72	RS609	78	Male	non-GCB	IV	A	259	0	0	3	High-intermediate	R-EPOCH	CR		●						9.06667	1	23.8333	0
73	RS610	67	Male	non-GCB	IV	B	861	1	0	3	High-intermediate	R-DEOP	PD	●	●	●	●				3.33333	1	6.73333	1

## Sheet: Table S3
	Supplementary Table 3. Demographic of patient characteristics
			Total (n=73)
	clinical parameters		n	%
	Gender
	Male		34	0.466
	Female		39	0.534
	Age (year)
	≤60		42	0.575
	＞60		31	0.425
	Hans COO classification
	GCB		14	0.192
	non-GCB		58	0.795
	NA		1	0.014
	B symptoms
	positive		24	0.329
	negative		49	0.671
	LDH
	normal		33	0.452
	elevated		40	0.548
	Ann Arbor stage at diagosis
	I-II		23	0.315
	III-IV		50	0.685
	IPI score
	0~1		26	0.356
	2		16	0.219
	3		23	0.315
	4~5		8	0.11
	Extra nodal involvement
	Yes		45	0.616
	No		28	0.384
	First line treatment
	R-CHOP		47	0.644
	R-CHOP-like		26	0.356
	R-CCOP		7	0.096
	R-CHO		5	0.068
	CHOP		4	0.055
	R-EPOCH		3	0.041
	R-miniCCOP		2	0.027
	R-miniCHOP		2	0.027
	CCOP		1	0.014
	R-DEOP		1	0.014
	R-miniTCOP		1	0.014
	Response to treatment
	CR		44	0.603
	PR		5	0.068
	SD		1	0.014
	PD		23	0.315
	Abbreviations: GCB, germinal center B-cell;NA, not appliable; LDH, lactate dehydrogenase; IPI, International Prognostic Index; COO,cell-of-origin;R-CHOP, rituximab, cyclophosphamide, doxorubicin, vincristine, and prednisone; R-CHO, rituximab, cyclophosphamide, doxorubicin, and vincristine; R-EPOCH, rituximab, etoposide, prednisone, Vincristine, cyclophosphamide, and doxorubicin;R-CCOP,rituximab, …

## Sheet: Table S4
Supplementary Table 4. Sequencing quality data of tumor gDNA samples
Samples	Sample Type	Total Reads	Total Duplicate Reads	InsertSize Estimation	Reads mapped to genome	Sequenced bases mapped to genome (bp)	Fraction mapped to genome	Sequenced bases mapped to Target Regions (bp)	Fraction of Sequenced Bases Mapped to Target Regions	Sequenced bases mapped to Target Regions (bp) (after duplicates removed)	Fraction of sequenced bases mapped to Target Regions (bp) (after duplicates removed)	Fraction of bases in target regions with at least 1 unique reads	Bases in target regions with at least 5 unique reads (bp)	Fraction of bases in target regions with at least 5 unique reads	Bases in target regions with at least unique 10 reads (bp)	Fraction of bases in target regions with at least 10 unique reads	Fraction of bases in target regions with at least 30 unique reads	Fraction of bases in target regions with at least 50 unique reads	Fraction of bases in target regions with at least 100 unique reads	Fraction of bases in target regions with at least 150 unique reads	Fraction of bases in target regions with at least 200 unique reads	Fraction of bases in target regions with at least 250 unique reads	Fraction of bases in target regions with at least 300 unique reads	Fraction of bases in target regions with at least 350 unique reads	Fraction of bases in target regions with at least 400 unique reads	Fraction of bases in target regions with at least 450 unique reads	Fraction of bases in target regions with at least 500 unique reads	Average Number of Total High Quality Sequences at Each Base	Average Number of Distinct High Quality Sequences at Each Base	Rate of matched bases in total reads	Average length of total reads (bp)
RR770	Tumor DNA	28753260	11660178(40.55%)	195	28742839	4125821261	0.9996	2188425274	0.5304	1247642719	0.3024	0.999	505207	0.9979	505002	0.9975	0.9968	0.9962	0.9948	0.9934	0.992	0.9909	0.9901	0.9893	0.9886	0.9877	0.9866	4322.71	2464.42	0.9951	145
RR772	Tumor DNA	29532877	12335332(41.77%)	186	29523063	4230746751	0.9997	2295069110	0.5425	1274737405	0.3013	0.9999	505834	0.9992	505669	0.9988	0.9982	0.9975	0.9962	0.9939	0.9925	0.9909	0.9889	0.9872	0.9855	0.9839	0.9814	4533.36	2517.94	0.9945	144
RR774	Tumor DNA	33651378	14163615(42.09%)	193	33640390	4826727182	0.9997	2571884937	0.5328	1418737767	0.2939	0.9998	505966	0.9994	505738	0.999	0.9984	0.9981	0.997	0.9962	0.9952	0.9941	0.9928	0.9918	0.9909	0.9902	0.9892	5080.15	2802.38	0.9951	144
RR775	Tumor DNA	33462745	14716940(43.98%)	186	33452011	4797845360	0.9997	2634482540	0.5491	1406623966	0.2932	0.9997	505852	0.9992	505583	0.9987	0.9982	0.998	0.9972	0.9962	0.9951	0.9942	0.9928	0.992	0.9912	0.9901	0.9886	5203.79	2778.45	0.9953	144
RR776	Tumor DNA	33780949	14068451(41.65%)	189	33769420	4850703462	0.9997	2502595582	0.5159	1388119468	0.2862	0.9999	506036	0.9996	505955	0.9994	0.9988	0.9987	0.9981	0.9971	0.996	0.9947	0.9938	0.9931	0.9925	0.9917	0.9905	4943.28	2741.9	0.9951	145
RR777	Tumor DNA	39202230	17538214(44.74%)	183	39188644	5616252085	0.9997	3003268080	0.5347	1571662075	0.2798	1	506172	0.9998	506088	0.9997	0.9992	0.9991	0.9985	0.9982	0.9975	0.9967	0.9957	0.9947	0.9941	0.9933	0.9925	5932.24	3104.44	0.9951	144
RR779	Tumor DNA	29770549	10009233(33.62%)	184	29756028	4213115844	0.9995	1780512082	0.4226	1114588121	0.2646	0.9993	505563	0.9986	505433	0.9984	0.9979	0.9977	0.9969	0.9963	0.9955	0.9941	0.9925	0.9908	0.9892	0.9868	0.9837	3516.98	2201.6	0.9937	143
RR780	Tumor DNA	32306361	13356560(41.34%)	185	32295315	4620271109	0.9997	2456594964	0.5317	1374300299	0.2975	0.9999	505993	0.9995	505753	0.999	0.9984	0.9976	0.9963	0.995	0.9937	0.9925	0.9911	0.9903	0.9895	0.9885	0.9873	4852.42	2714.6	0.9945	144
RR782	Tumor DNA	32619293	13986267(42.88%)	195	32608533	4690531127	0.9997	2536788202	0.5408	1384147102	0.2951	1	505974	0.9994	505722	0.9989	0.9984	0.9976	0.9965	0.9953	0.9943	0.9934	0.9924	0.9916	0.9908	0.9901	0.989	5010.82	2734.05	0.9948	145
RR783	Tumor DNA	31743537	13651586(43.01%)	188	31732197	4544734194	0.9996	2565650514	0.5645	1366339768	0.3006	1	505951	0.9994	505659	0.9988	0.9977	0.9966	0.9933	0.99	0.9877	0.9847	0.9812	0.9782	0.975	0.9713	0.9675	5067.83	2698.88	0.9942	144
RR785	Tumor DNA	26423733	8682537(32.86%)	186	26410677	3741432027	0.9995	1615898077	0.4319	1027365756	0.2746	0.9999	505976	0.9994	505861	0.9992	0.9987	0.9983	0.9976	0.9968	0.9958	0.995	0.9942	0.9933	0.9923	0.9911	0.9895	3191.82	2029.32	0.9936	143
RR787	Tumor DNA	29142946	12381393(42.49%)	193	29132423	4188540514	0.9996	2168185829	0.5176	1193375313	0.2849	0.9997	505642	0.9988	505543	0.9986	0.9978	0.9966	0.9943	0.9924	0.9908	0.9893	0.9881	0.9866	0.9847	0.9826	0.9805	4282.73	2357.23	0.9949	145
RR789	Tumor DNA	22046154	7660621(34.75%)	172	22038918	3115982944	0.9997	1503912206	0.4826	938574752	0.3012	0.9998	505949	0.9994	505735	0.999	0.9988	0.9984	0.9973	0.9957	0.9946	0.9929	0.9912	0.9895	0.9872	0.9839	0.98	2970.62	1853.93	0.9952	142
RR790	Tumor DNA	31769680	11194864(35.24%)	187	31753204	4521654556	0.9995	2005423922	0.4435	1219226444	0.2696	1	506197	0.9999	506175	0.9998	0.9994	0.9991	0.9983	0.9975	0.9967	0.9949	0.9931	0.9921	0.9906	0.9892	0.9883	3961.24	2408.29	0.9939	144
RR794	Tumor DNA	32872267	11715458(35.64%)	185	32856871	4658192119	0.9995	2172821449	0.4665	1313586931	0.282	0.9997	506072	0.9996	505982	0.9994	0.999	0.9989	0.9987	0.9981	0.9974	0.9968	0.9958	0.995	0.9942	0.9933	0.9919	4291.89	2594.68	0.9939	143
RR796	Tumor DNA	30972121	10719201(34.61%)	186	30957328	4398165044	0.9995	1942630156	0.4417	1193453752	0.2714	1	506188	0.9999	506159	0.9998	0.9993	0.999	0.9986	0.9979	0.9972	0.9964	0.9956	0.9947	0.9938	0.9932	0.9921	3837.2	2357.38	0.9941	143
RR798	Tumor DNA	37497798	13760351(36.70%)	183	37479125	5318142844	0.9995	2328958425	0.4379	1371805381	0.2579	1	506176	0.9998	506156	0.9998	0.9994	0.9993	0.999	0.9986	0.9983	0.9977	0.997	0.9963	0.9954	0.9948	0.9938	4600.3	2709.67	0.9936	143
RR799	Tumor DNA	31849161	11124437(34.93%)	177	31834926	4532444082	0.9996	2053784908	0.4531	1262851770	0.2786	0.9998	505756	0.999	505578	0.9986	0.9983	0.9978	0.9973	0.9965	0.9956	0.9949	0.9941	0.9934	0.9927	0.9919	0.991	4056.76	2494.46	0.9944	144
RR801	Tumor DNA	35108453	13215729(37.64%)	184	35090887	5001157093	0.9995	2397596255	0.4794	1403567628	0.2806	0.9998	506098	0.9997	506063	0.9996	0.9993	0.999	0.9985	0.9956	0.9926	0.9911	0.9897	0.9888	0.988	0.9872	0.9862	4735.88	2772.41	0.9945	144
RR802	Tumor DNA	24112580	8367692(34.70%)	184	24103529	3427780019	0.9996	1678048679	0.4895	1044784444	0.3048	1	506178	0.9998	506009	0.9995	0.9992	0.999	0.9976	0.9962	0.9954	0.9944	0.9932	0.992	0.9904	0.9881	0.9857	3314.59	2063.72	0.9955	143
RR803	Tumor DNA	32387278	11180736(34.52%)	184	32370797	4615642476	0.9995	1954963095	0.4236	1196627801	0.2593	1	506220	0.9999	506155	0.9998	0.9993	0.9992	0.9989	0.9977	0.996	0.9932	0.9881	0.9817	0.9741	0.9656	0.9564	3861.56	2363.65	0.9942	144
RR804	Tumor DNA	32730218	12253921(37.44%)	184	32715908	4653647542	0.9996	2118710923	0.4553	1250931120	0.2688	0.9994	505718	0.9989	505644	0.9988	0.9983	0.9979	0.9973	0.9962	0.9957	0.995	0.9943	0.9934	0.9924	0.9915	0.9906	4185.01	2470.92	0.9946	143
RR806	Tumor DNA	31617648	11453209(36.22%)	187	31603771	4505407655	0.9996	2061256004	0.4575	1241380357	0.2755	1	506251	1	506170	0.9998	0.9994	0.9992	0.9987	0.9972	0.995	0.9931	0.991	0.9892	0.9879	0.987	0.9862	4071.52	2452.05	0.9943	144
RR816	Tumor DNA	18036441	6659467(36.92%)	200	18029887	2579752067	0.9996	1414868222	0.5485	866394075	0.3358	0.9999	506096	0.9997	506019	0.9995	0.999	0.998	0.9963	0.9942	0.9905	0.9862	0.982	0.9775	0.9728	0.966	0.959	2794.74	1711.36	0.9945	144
RS584	Tumor DNA	21688909	8124779(37.46%)	193	21681319	3104954014	0.9997	1736740938	0.5593	1049675098	0.3381	0.9989	505485	0.9985	505389	0.9983	0.9977	0.9975	0.9967	0.9953	0.9942	0.9935	0.9925	0.9912	0.9898	0.9877	0.9853	3430.52	2073.38	0.9946	144
RS586	Tumor DNA	19717161	7376309(37.41%)	185	19710271	2820120613	0.9997	1494757139	0.53	904302749	0.3207	0.9999	506099	0.9997	506006	0.9995	0.9992	0.9989	0.9975	0.9959	0.9946	0.9931	0.9913	0.9889	0.986	0.9822	0.9769	2952.54	1786.23	0.9943	144
RS587	Tumor DNA	19475529	7104362(36.48%)	196	19468864	2785805859	0.9997	1500984266	0.5388	920952263	0.3306	0.9994	505679	0.9988	505579	0.9987	0.9982	0.9978	0.9969	0.9956	0.9944	0.9932	0.9917	0.9895	0.9875	0.9845	0.9807	2964.84	1819.12	0.9944	144
RS588	Tumor DNA	29519415	12176276(41.25%)	196	29509593	4214795672	0.9997	2334120916	0.5538	1313705183	0.3117	0.9999	506119	0.9997	506044	0.9996	0.9993	0.9993	0.9987	0.998	0.997	0.9963	0.9958	0.9949	0.9938	0.9924	0.9911	4610.5	2594.91	0.9945	144
RS589	Tumor DNA	29438887	11511597(39.10%)	195	29428361	4209245930	0.9996	2232833351	0.5305	1300029806	0.3089	0.9997	506014	0.9995	505881	0.9992	0.999	0.9989	0.9982	0.9969	0.9962	0.9955	0.9947	0.9941	0.9931	0.9916	0.9896	4410.43	2567.9	0.9943	144
RS590	Tumor DNA	32922683	14375414(43.66%)	191	32910529	4709321342	0.9996	2602666835	0.5527	1385870472	0.2943	1	506197	0.9999	506112	0.9997	0.9993	0.9993	0.999	0.9986	0.9977	0.9969	0.9961	0.9951	0.9939	0.9923	0.9905	5140.95	2737.46	0.9946	144
RS591	Tumor DNA	25108571	9722168(38.72%)	207	25099777	3597850506	0.9996	1975401945	0.5491	1165632335	0.324	0.9998	506079	0.9996	505934	0.9994	0.9988	0.9985	0.9976	0.9963	0.9953	0.9946	0.9937	0.9926	0.9914	0.9901	0.9885	3901.94	2302.43	0.9946	144
RS592	Tumor DNA	25222510	10336526(40.98%)	197	25213779	3624334653	0.9997	2043016366	0.5637	1161651994	0.3205	1	506085	0.9997	505918	0.9993	0.9988	0.9983	0.9968	0.9937	0.9904	0.9855	0.9796	0.9764	0.9736	0.9709	0.9681	4035.49	2294.57	0.9948	145
RS594	Tumor DNA	26237762	10485340(39.96%)	194	26228483	3765533440	0.9996	2086733957	0.5542	1204397544	0.3198	1	506178	0.9998	506112	0.9997	0.9993	0.9991	0.9985	0.9973	0.9964	0.9959	0.9952	0.9943	0.9933	0.9918	0.9903	4121.85	2379	0.9951	145
RS595	Tumor DNA	30952790	13138780(42.45%)	194	30942389	4449714928	0.9997	2393615362	0.5379	1321994069	0.2971	0.9999	506173	0.9998	506074	0.9996	0.9993	0.9991	0.9986	0.9977	0.9966	0.9959	0.9952	0.9944	0.9937	0.9926	0.9915	4728.02	2611.28	0.9952	145
RS596	Tumor DNA	29701325	12190165(41.04%)	194	29691461	4250724438	0.9997	2229944160	0.5246	1256108079	0.2955	1	506180	0.9998	506031	0.9995	0.9993	0.9991	0.9985	0.9973	0.9964	0.9958	0.995	0.994	0.9927	0.9913	0.9899	4404.72	2481.14	0.9946	144
RS597	Tumor DNA	30177028	13101908(43.42%)	197	30165664	4336162844	0.9996	2425468700	0.5594	1313504608	0.3029	0.9998	506013	0.9995	505979	0.9994	0.999	0.9988	0.9987	0.9979	0.9972	0.9966	0.9958	0.995	0.9939	0.9922	0.9903	4790.94	2594.52	0.9952	145
RS599	Tumor DNA	23027924	9006542(39.11%)	201	23020166	3307988417	0.9997	1892340463	0.5721	1115382885	0.3372	1	506160	0.9998	506095	0.9997	0.9992	0.999	0.9984	0.9972	0.9963	0.9953	0.9942	0.9928	0.9909	0.9886	0.9855	3737.87	2203.17	0.995	145
RS600	Tumor DNA	24511530	9816662(40.05%)	200	24503008	3522390622	0.9997	2025606855	0.5751	1168771259	0.3318	0.9999	506171	0.9998	506110	0.9997	0.9993	0.9993	0.9989	0.9983	0.9966	0.9949	0.9929	0.991	0.9886	0.9859	0.9826	4001.1	2308.63	0.9953	145
RS603	Tumor DNA	21313606	7195451(33.76%)	194	21306128	3057088765	0.9996	1714690673	0.5609	1101222875	0.3602	1	506167	0.9998	506104	0.9997	0.9993	0.9992	0.9985	0.9973	0.996	0.9951	0.994	0.9928	0.991	0.9891	0.9869	3386.96	2175.2	0.9949	145
RS604	Tumor DNA	20249398	7040879(34.77%)	197	20241960	2905788444	0.9996	1659708853	0.5712	1051109710	0.3617	0.9998	506099	0.9997	506077	0.9996	0.9993	0.9991	0.9985	0.997	0.9961	0.9954	0.9946	0.993	0.9916	0.9896	0.9871	3278.36	2076.22	0.995	145
RS605	Tumor DNA	21291314	7399010(34.75%)	195	21284214	3050921298	0.9997	1745881298	0.5722	1103418387	0.3617	1	506200	0.9999	506112	0.9997	0.9993	0.9992	0.9988	0.9977	0.9966	0.9954	0.9945	0.9933	0.9918	0.9897	0.9872	3448.57	2179.54	0.9952	144
RS606	Tumor DNA	20751550	7456443(35.93%)	200	20744895	2983444022	0.9997	1733325298	0.581	1078582441	0.3615	0.9997	505888	0.9993	505817	0.9991	0.999	0.9989	0.9983	0.9974	0.9965	0.9953	0.9939	0.9921	0.9904	0.9884	0.9854	3423.77	2130.48	0.9949	145
RS610	Tumor DNA	20947094	7044760(33.63%)	200	20939045	3006949043	0.9996	1711712109	0.5693	1100880868	0.3661	0.9997	505998	0.9995	505922	0.9993	0.999	0.9989	0.9983	0.9973	0.9957	0.9946	0.9936	0.9917	0.9891	0.9861	0.9827	3381.08	2174.53	0.9952	145

## Sheet: Table S5
Supplementary Table 5. Sequencing quality data of cfDNA samples
Samples	Sample Type	Total Reads	Total Duplicate Reads	InsertSize Estimation	Reads mapped to genome	Sequenced bases mapped to genome (bp)	Fraction mapped to genome	Sequenced bases mapped to Target Regions (bp)	Fraction of Sequenced Bases Mapped to Target Regions	Sequenced bases mapped to Target Regions (bp) (after duplicates removed)	Fraction of sequenced bases mapped to Target Regions (bp) (after duplicates removed)	Fraction of bases in target regions with at least 1 unique reads	Bases in target regions with at least 200 unique reads (bp)	Fraction of bases in target regions with at least 200 unique reads	Bases in target regions with at least unique 500 reads (bp)	Fraction of bases in target regions with at least 500 unique reads	Fraction of bases in target regions with at least 1000 unique reads	Average Number of Total High Quality Sequences at Each Base	Average Number of Distinct High Quality Sequences at Each Base	Rate of matched bases in total reads	Average length of total reads (bp)
RR768NX1	cfDNA	170224366	151889456(89.23%)	155	170139505	23360526081	0.9995	10218446457	0.4374	2009371153	0.086	0.9966	505173	0.9945	502079	0.9884	0.9884	20115.7	3955.57	0.9693	131
RR770NX1	cfDNA	204785607	182721510(89.23%)	156	204654893	28140924304	0.9994	14243380198	0.5061	2410838418	0.0857	0.9958	504529	0.9932	502677	0.9896	0.9896	28039	4745.89	0.9686	131
RR770NX3	cfDNA	257873210	234269154(90.85%)	156	163809581	22791793846	0.9992	10547964739	0.4628	2487462732	0.1091	0.9962	503343	0.9909	493235	0.971	0.971	20764.3	4896.72	0.9842	131
RR771NX1	cfDNA	163939692	141672887(86.42%)	156	171741685	23822017185	0.9985	8002585610	0.3359	1919601747	0.0806	0.9961	504508	0.9932	498658	0.9816	0.9816	15753.6	3778.86	0.9841	131
RR771NX2	cfDNA	172007761	154954514(90.09%)	155	186019332	25878289324	0.9993	13437045337	0.5192	1496756288	0.0578	0.9963	504981	0.9941	499879	0.984	0.984	26451.7	2946.46	0.9811	131
RR771NX3	cfDNA	186150996	172312507(92.57%)	156	185610645	25678931280	0.9989	7593156960	0.2957	1727541396	0.0673	0.9966	504847	0.9938	500458	0.9852	0.9852	14947.6	3400.77	0.9799	131
RR772NX1	cfDNA	185822878	170187836(91.59%)	156	174821878	24375316201	0.9995	8501654606	0.3488	1906355130	0.0782	0.9966	505255	0.9946	502358	0.9889	0.9889	16736	3752.78	0.9871	131
RR772NX2	cfDNA	174903047	157548659(90.08%)	157	181744732	25311220860	0.9992	11122328506	0.4394	2532166555	0.1	0.9965	504807	0.9937	499556	0.9834	0.9834	21895	4984.73	0.9856	131
RR772NX3	cfDNA	181881462	159392761(87.64%)	155	234450973	32662338680	0.9996	13975287057	0.4279	2199978202	0.0674	0.9966	505536	0.9952	503585	0.9913	0.9913	27511.2	4330.79	0.9865	131
RR772NX4	cfDNA	234540578	214300772(91.37%)	157	259606596	35680640232	0.9982	19201367446	0.5381	3066077767	0.0859	0.996	505214	0.9945	503446	0.9911	0.9911	37799.1	6035.76	0.9685	131
RR773NX1	cfDNA	260086113	232327860(89.33%)	155	226166186	31500761415	0.9994	15943235807	0.5061	3182530410	0.101	0.9962	504813	0.9938	499847	0.984	0.984	31385.2	6265.01	0.984	131
RR773NX2	cfDNA	226302472	197916944(87.46%)	156	238098205	33228749662	0.9995	15369530589	0.4625	2311336406	0.0696	0.9964	505148	0.9944	503660	0.9915	0.9915	30255.9	4550.01	0.9864	131
RR773NX3	cfDNA	238210566	217110527(91.14%)	156	272448975	38062787759	0.9997	19131660077	0.5026	3156500566	0.0829	0.9963	505166	0.9945	503288	0.9908	0.9908	37661.9	6213.77	0.9875	131
RR773NX4	cfDNA	272536238	243870360(89.48%)	157	290052884	40082501500	0.9995	19895834345	0.4964	2557954577	0.0638	0.9963	505196	0.9945	504314	0.9928	0.9928	39166.2	5035.49	0.9738	131
RR775NX1	cfDNA	290198500	266675464(91.89%)	155	258010949	35957321306	0.9994	19546125459	0.5436	2541292483	0.0707	0.9963	505293	0.9947	504167	0.9925	0.9925	38477.8	5002.69	0.9831	131
RR775NX2	cfDNA	258154774	234847099(90.97%)	156	262600306	36557512192	0.9993	14844805398	0.4061	2348682930	0.0642	0.9963	505340	0.9948	503960	0.9921	0.9921	29222.9	4623.53	0.9845	131
RR775NX3	cfDNA	262779017	241381358(91.86%)	156	201234205	28029270954	0.9996	15537230760	0.5543	1607058612	0.0573	0.9966	505496	0.9951	503720	0.9916	0.9916	30586	3163.59	0.9805	131
RR776NX1	cfDNA	201311618	186261283(92.52%)	156	190643128	26503004460	0.9994	12919514684	0.4875	1988194621	0.075	0.9964	505319	0.9948	503595	0.9914	0.9914	25432.9	3913.88	0.9811	131
RR778NX1	cfDNA	190762476	172563867(90.46%)	156	195368940	27227074002	0.9994	13123819160	0.482	1998024856	0.0734	0.9962	505223	0.9946	503513	0.9912	0.9912	25835	3933.24	0.9838	131
RR778NX2	cfDNA	195483271	177170412(90.63%)	157	188441347	26301265850	0.9993	12495932775	0.4751	2351243037	0.0894	0.9962	505085	0.9943	502852	0.9899	0.9899	24599	4628.57	0.9866	131
RR778NX3	cfDNA	188567745	167376652(88.76%)	156	181159451	25317451639	0.9994	12064514514	0.4765	2275325492	0.0899	0.9963	505142	0.9944	503271	0.9907	0.9907	23749.8	4479.12	0.9885	131
RR778NX4	cfDNA	181268063	160729580(88.67%)	157	232199012	31994949743	0.9997	14989220153	0.4685	2517417661	0.0787	0.9959	504555	0.9932	503032	0.9902	0.9902	29507.2	4955.69	0.9699	131
RR779NX1	cfDNA	232278435	209075713(90.01%)	156	187926217	26105641625	0.9995	13392405585	0.513	870521561	0.0333	0.9957	504300	0.9927	497412	0.9792	0.9792	26363.8	1713.68	0.9755	131
RR779NX2	cfDNA	188011192	179666429(95.56%)	157	177392917	24547340278	0.9992	11731855393	0.4779	1554475505	0.0633	0.9958	504390	0.9929	500583	0.9854	0.9854	23094.9	3060.08	0.9754	131
RR779NX3	cfDNA	177533740	163095104(91.87%)	156	244395900	33807621768	0.9992	18908965573	0.5593	3151405302	0.0932	0.9965	505621	0.9953	504027	0.9922	0.9922	37223.5	6203.74	0.9763	131
RR782NX1	cfDNA	244600577	215984640(88.30%)	156	219863254	30616246142	0.9994	17357111775	0.5669	1708657072	0.0558	0.9965	504913	0.994	502339	0.9889	0.9889	34168.6	3363.6	0.9828	131
RR782NX2	cfDNA	180838570	171426845(94.80%)	156	269085663	37399416636	0.9995	20697928274	0.5534	1822990400	0.0487	0.9966	505617	0.9953	504002	0.9922	0.9922	40745.2	3588.67	0.9799	131
RR782NX3	cfDNA	238225938	212616050(89.25%)	157	216935173	30125241522	0.9995	17705072123	0.5877	3112541871	0.1033	0.9965	505376	0.9949	502280	0.9888	0.9888	34853.5	6127.23	0.9794	131
RR785NX1	cfDNA	219986042	203968911(92.72%)	157	249968206	34782317573	0.9991	19725234583	0.5671	2068358711	0.0595	0.9966	505168	0.9945	500172	0.9846	0.9846	38830.3	4071.69	0.9822	131
RR785NX3	cfDNA	255120529	233727529(91.61%)	157	258297967	35959249640	0.9992	20069312291	0.5581	3436728728	0.0956	0.9966	505670	0.9954	503851	0.9919	0.9919	39507.7	6765.41	0.9836	131
RR785NX7	cfDNA	184553943	172652064(93.55%)	158	228731796	31937233140	0.9993	18496514110	0.5792	3645091656	0.1141	0.9965	504717	0.9936	498452	0.9812	0.9812	36411.5	7175.59	0.9866	131
RR786NX1	cfDNA	269229997	252116639(93.64%)	157	213516885	29151277223	0.9996	17178262487	0.5893	3256353913	0.1117	0.9966	505330	0.9948	502888	0.99	0.99	33816.5	6410.33	0.9587	131
RR787NX2	cfDNA	266610663	251108567(94.19%)	157	250305376	34825425925	0.9991	14999178194	0.4307	3135747224	0.09	0.9963	505499	0.9951	502781	0.9898	0.9898	29526.8	6172.91	0.9841	131
RR787NX3	cfDNA	235787807	218661282(92.74%)	157	257342144	35813696201	0.9989	12081046337	0.3373	2401291982	0.067	0.9966	505282	0.9947	501259	0.9868	0.9868	23782.3	4727.09	0.9866	131
RR788NX1	cfDNA	217051475	188852080(87.01%)	156	230128939	32050234378	0.9991	12334248764	0.3848	2801157822	0.0874	0.9965	504318	0.9928	496354	0.9771	0.9771	24280.7	5514.25	0.9865	131
RR788NX2	cfDNA	250203461	231083855(92.36%)	156	232884373	32309250712	0.9991	12541678055	0.3882	2399385286	0.0743	0.9964	504565	0.9933	498697	0.9817	0.9817	24689.1	4723.34	0.981	131
RR788NX3	cfDNA	258498826	227446418(87.99%)	157	203064107	28204365588	0.9991	12263890846	0.4348	2462345277	0.0873	0.9961	503721	0.9916	493737	0.972	0.972	24142.2	4847.28	0.9817	131
RR788NX4	cfDNA	228886909	196408378(85.81%)	157	239353831	33300926681	0.9992	13409792666	0.4027	2316373361	0.0696	0.9962	505391	0.9949	503108	0.9904	0.9904	26398	4559.92	0.9837	131
RR789NX5	cfDNA	174630164	161608067(92.54%)	157	182311417	25363378223	0.9994	7969808930	0.3142	1819086031	0.0717	0.9963	504859	0.9938	499769	0.9838	0.9838	15689.1	3580.98	0.9865	131
RR789NX6	cfDNA	202143319	183544701(90.80%)	156	284034340	39580269318	0.9996	18680518477	0.472	3019892316	0.0763	0.9963	505498	0.9951	504344	0.9928	0.9928	36773.8	5944.85	0.9858	131
RR790NX1	cfDNA	213604115	183826511(86.06%)	155	217209570	30089528536	0.9991	11658358102	0.3875	2472095452	0.0822	0.9965	504987	0.9941	500689	0.9856	0.9856	22950.2	4866.47	0.9798	131
RR790NX3	cfDNA	250531526	222541796(88.83%)	156	283953916	39497925682	0.9993	18883400784	0.4781	3302772773	0.0836	0.9963	505190	0.9945	500913	0.9861	0.9861	37173.2	6501.71	0.9842	131
RR790NX4	cfDNA	257617045	236019925(91.62%)	157	260017934	36102839828	0.9991	14706007377	0.4073	3085265805	0.0855	0.9963	505292	0.9947	503288	0.9908	0.9908	28949.7	6073.54	0.9822	131
RR790NX5	cfDNA	230328865	205378778(89.17%)	157	235804691	32809508533	0.9991	13538806157	0.4126	2759249799	0.0841	0.9965	505359	0.9948	503280	0.9907	0.9907	26652	5431.75	0.9855	131
RR791NX1	cfDNA	233095824	211475815(90.72%)	156	232538063	32296898667	0.9991	14411218585	0.4462	1536306995	0.0476	0.9963	505279	0.9947	502036	0.9883	0.9883	28369.4	3024.32	0.9817	131
RR791NX2	cfDNA	203246718	181122082(89.11%)	157	212882044	29550345202	0.9992	14702941907	0.4976	3112642638	0.1053	0.9962	505129	0.9944	501323	0.9869	0.9869	28943.7	6127.43	0.9806	131
RR791NX3	cfDNA	199620652	187075155(93.72%)	157	201545394	28055014360	0.9992	12503594351	0.4457	2923159287	0.1042	0.9963	504803	0.9937	499750	0.9838	0.9838	24614.1	5754.42	0.9848	131
RR791NX4	cfDNA	228920813	209663668(91.59%)	157	233146411	32437434179	0.9988	14873922733	0.4585	2670215533	0.0823	0.9963	505213	0.9945	502086	0.9884	0.9884	29280.2	5256.49	0.9852	131
RR792NX1	cfDNA	239539641	218557740(91.24%)	156	247780114	34604403256	0.9992	16439886841	0.4751	2693122994	0.0778	0.9961	505110	0.9943	501869	0.988	0.988	32362.9	5301.58	0.9888	131
RR792NX2	cfDNA	182423281	165826590(90.90%)	157	258391333	35609846208	0.9992	18527231279	0.5203	3145031782	0.0883	0.9966	504947	0.994	501490	0.9872	0.9872	36472	6191.19	0.9709	131
RR792NX3	cfDNA	284149432	256438143(90.25%)	157	251395134	34929850294	0.9991	16017582515	0.4586	2134968077	0.0611	0.9966	500619	0.9855	478056	0.9411	0.9411	31531.6	4202.82	0.9836	131
RR793NX1	cfDNA	217407040	195179027(89.78%)	156	243180811	32893758273	0.999	16898011276	0.5137	3048150490	0.0927	0.9963	504840	0.9938	500915	0.9861	0.9861	33264.8	6000.47	0.9517	131
RR793NX2	cfDNA	284153003	254376510(89.52%)	157	212482374	28860359181	0.9986	12107979979	0.4195	2383879188	0.0826	0.9962	504749	0.9936	499227	0.9828	0.9828	23835.3	4692.81	0.9681	131
RR793NX3	cfDNA	228356729	216894174(94.98%)	156	236775383	32931435966	0.9987	11784589397	0.3579	2430529011	0.0738	0.9963	505068	0.9943	501095	0.9864	0.9864	23198.7	4784.65	0.9855	131
RR793NX5	cfDNA	252100799	218423559(86.64%)	157	234569389	32373752731	0.9993	16548012703	0.5112	2985882354	0.0922	0.9963	505230	0.9946	502888	0.99	0.99	32575.8	5877.89	0.9752	131
RR793NX6	cfDNA	257690844	238525617(92.56%)	157	218493604	29903691994	0.9995	16558772379	0.5537	3122436873	0.1044	0.9965	505376	0.9949	502756	0.9897	0.9897	32597	6146.71	0.962	131
RR794NX1	cfDNA	260259570	232835694(89.46%)	155	195367130	27131742958	0.9995	12716562242	0.4687	2515142440	0.0927	0.9965	505300	0.9947	502475	0.9892	0.9892	25033.3	4951.21	0.9815	131
RR794NX2	cfDNA	236023062	211277578(89.52%)	156	198419512	27505962685	0.9976	12703640208	0.4619	2671611455	0.0971	0.9966	505267	0.9946	502066	0.9883	0.9883	25007.9	5259.23	0.9824	131
RR794NX3	cfDNA	232755728	218541274(93.89%)	156	205601308	28654117586	0.9992	14528083746	0.507	2412463816	0.0842	0.9966	505229	0.9946	501545	0.9873	0.9873	28599.4	4749.08	0.9845	131
RR795NX1	cfDNA	213047289	185160326(86.91%)	156	199688087	27360854738	0.999	12468270622	0.4557	2672224741	0.0977	0.9957	504279	0.9927	501649	0.9875	0.9875	24544.6	5260.44	0.9672	131
RR795NX2	cfDNA	201705905	175712706(87.11%)	156	192970278	26923458640	0.9995	13620096607	0.5059	2667379811	0.0991	0.9961	504787	0.9937	502928	0.99	0.99	26812	5250.9	0.9866	131
RR795NX3	cfDNA	233430298	209349569(89.68%)	156	179916982	25101582742	0.9996	13915812313	0.5544	2767806884	0.1103	0.9959	504851	0.9938	503202	0.9906	0.9906	27394.1	5448.6	0.9859	131
RR795NX4	cfDNA	247967101	223600673(90.17%)	157	196507352	27358877434	0.9995	14082320147	0.5147	2475861073	0.0905	0.9966	504844	0.9938	502997	0.9902	0.9902	27721.9	4873.89	0.984	131
RR796NX4	cfDNA	251617245	237682144(94.46%)	156	182767994	25331862665	0.9995	13756268380	0.543	2527613416	0.0998	0.9964	505427	0.995	503414	0.991	0.991	27080.1	4975.76	0.9785	131
RR798NX1	cfDNA	258600322	230188356(89.01%)	155	195236138	27111600421	0.9984	13783208431	0.5084	1803769384	0.0665	0.9965	505369	0.9949	502888	0.99	0.99	27133.1	3550.83	0.9806	131
RR798NX2	cfDNA	206182126	192660972(93.44%)	157	207160874	28819492520	0.9988	10777378304	0.374	2372885582	0.0823	0.9965	505051	0.9942	501926	0.9881	0.9881	21215.9	4671.17	0.9865	131
RR803NX1	cfDNA	251626003	232121816(92.25%)	156	186015166	25940123935	0.9995	13009553155	0.5015	2046878313	0.0789	0.9965	505392	0.9949	503506	0.9912	0.9912	25610.1	4029.41	0.9853	131
RR809NX1	cfDNA	243422065	215402335(88.49%)	132	236178770	32626500968	0.9993	16540846372	0.507	3305725668	0.1013	0.9963	502954	0.9901	490622	0.9658	0.9658	32561.7	6507.53	0.9737	131
RR809NX2	cfDNA	212771547	190591989(89.58%)	156	209055268	29134293577	0.9993	15737236206	0.5402	2279649806	0.0782	0.9962	504941	0.994	499982	0.9842	0.9842	30979.7	4487.63	0.9836	131
RR809NX3	cfDNA	237088780	215105402(90.73%)	157	222758333	31063347308	0.9993	17135324841	0.5516	2698471280	0.0869	0.9962	504874	0.9939	499694	0.9837	0.9837	33731.9	5312.11	0.9844	131
RR809NX4	cfDNA	234744510	207720308(88.49%)	155	183699457	25576085582	0.9995	14352293559	0.5612	2099447949	0.0821	0.9965	505109	0.9943	499877	0.984	0.984	28253.4	4132.89	0.9829	131
RR812NX1	cfDNA	218607956	190154904(86.98%)	155	162311470	22696555161	0.9996	12340516368	0.5437	2489130046	0.1097	0.9966	505395	0.9949	502375	0.989	0.989	24293.1	4900.01	0.9884	131
RR813NX1	cfDNA	195459672	172523782(88.27%)	156	197376485	27503614154	0.9993	14191891457	0.516	2647057730	0.0962	0.9966	505514	0.9951	503024	0.9902	0.9902	27937.6	5210.9	0.9847	131
RR813NX2	cfDNA	198892722	174710087(87.84%)	157	157945518	21955785201	0.9993	12148758049	0.5533	2483675356	0.1131	0.9963	505251	0.9946	502009	0.9882	0.9882	23915.6	4889.27	0.9817	131
RR813NX3	cfDNA	205772771	183838131(89.34%)	157	178212674	24793084420	0.9993	12774486051	0.5152	2119284250	0.0855	0.9966	505318	0.9947	501973	0.9882	0.9882	25147.4	4171.94	0.9827	131
RR814NX1	cfDNA	199888671	175738571(87.92%)	155	171091343	23835753571	0.9992	12197888629	0.5117	2426787778	0.1018	0.9959	504209	0.9926	499516	0.9833	0.9833	24012.3	4777.28	0.9848	131
RR814NX2	cfDNA	193070303	168570434(87.31%)	157	229614083	32047883047	0.9993	16011633117	0.4996	2455378740	0.0766	0.996	504738	0.9936	502490	0.9892	0.9892	31519.9	4833.57	0.9863	131
RR814NX4	cfDNA	179997484	154502799(85.84%)	157	219391595	30163021953	0.9994	16875614733	0.5595	3605896636	0.1195	0.9957	504042	0.9922	498249	0.9808	0.9808	33220.7	7098.43	0.9673	131
RR814NX5	cfDNA	196596381	173772794(88.39%)	157	228951072	31919149080	0.9993	17420098941	0.5458	2816952951	0.0883	0.996	504803	0.9937	503330	0.9908	0.9908	34292.6	5545.35	0.9846	131
RR815NX1	cfDNA	182851717	159709615(87.34%)	156	225705735	31351346404	0.9986	14814002231	0.4725	1545897867	0.0493	0.9966	505326	0.9948	503276	0.9907	0.9907	29162.3	3043.2	0.9794	131
RR815NX2	cfDNA	195550100	178813512(91.44%)	156	197884081	27594838613	0.9996	12459254280	0.4515	1729778047	0.0627	0.9966	505343	0.9948	503487	0.9911	0.9911	24526.8	3405.18	0.986	131
RR815NX3	cfDNA	207401610	186036009(89.70%)	156	210522349	29375662128	0.9996	12365854175	0.421	1524509295	0.0519	0.9966	505069	0.9943	502661	0.9895	0.9895	24343	3001.09	0.9867	131
RR815NX4	cfDNA	186113808	167326531(89.91%)	157	201879824	28159613914	0.9995	9535266511	0.3386	1410317032	0.0501	0.9965	503338	0.9909	497712	0.9798	0.9798	18770.8	2776.3	0.9896	131
RR817NX1	cfDNA	236348422	206539441(87.39%)	156	153565340	21390948812	0.9996	11487299962	0.537	1455609673	0.068	0.9966	505301	0.9947	502019	0.9883	0.9883	22613.5	2865.46	0.986	131
RR817NX3	cfDNA	209208733	188335350(90.02%)	157	182889634	25326481512	0.9994	11944486500	0.4716	1574420226	0.0622	0.996	505024	0.9942	501395	0.987	0.987	23513.5	3099.34	0.9801	131
RR817NX4	cfDNA	222915578	198421649(89.01%)	156	161951927	22523681205	0.9991	11808943699	0.5243	1782210767	0.0791	0.9961	504659	0.9935	496785	0.978	0.978	23246.6	3508.39	0.9838	131
RR818NX1	cfDNA	183787302	164491663(89.50%)	156	199271573	27746785860	0.9991	12610721197	0.4545	1776047111	0.064	0.9963	505050	0.9942	501606	0.9874	0.9874	24825	3496.26	0.9863	131
RR818NX2	cfDNA	162373887	139783139(86.09%)	157	192319806	26809686430	0.9992	15276806454	0.5698	1808957192	0.0675	0.9964	503747	0.9917	493108	0.9707	0.9707	30073.3	3561.04	0.986	131
RR818NX3	cfDNA	197517579	173383720(87.78%)	157	188301456	26245695836	0.9992	14510044542	0.5529	1294819044	0.0493	0.9962	504588	0.9933	496607	0.9776	0.9776	28563.9	2548.93	0.986	131
RR818NX4	cfDNA	158049974	135575542(85.78%)	156	194778762	27090057098	0.9993	17605435480	0.6499	636556695	0.0235	0.9962	496980	0.9783	453386	0.8925	0.8925	34657.4	1253.1	0.9789	131
RR818NX5	cfDNA	178330965	159028503(89.18%)	156	183544122	25334920441	0.9995	12516815728	0.4941	1194473669	0.0471	0.9963	504910	0.9939	497527	0.9794	0.9794	24640.1	2351.4	0.9737	131
RR819NX1	cfDNA	171223920	149326838(87.21%)	156	196002564	27128860377	0.9997	15339243976	0.5654	1654294104	0.061	0.9963	505119	0.9944	501859	0.9879	0.9879	30196.2	3256.58	0.9725	131
RR819NX2	cfDNA	229772561	207422417(90.27%)	156	192168426	26807620063	0.9996	13623793664	0.5082	1271013300	0.0474	0.9965	505080	0.9943	498467	0.9813	0.9813	26819.3	2502.07	0.9852	131
RR819NX3	cfDNA	219523648	186669410(85.03%)	156	181418023	25300358269	0.9995	15215367703	0.6014	868412247	0.0343	0.9963	503265	0.9907	479743	0.9444	0.9444	29952.4	1709.52	0.9795	131
RR819NX4	cfDNA	229110242	203351042(88.76%)	156	189493090	26484978580	0.9995	15940175800	0.6019	833266380	0.0315	0.9961	452589	0.8909	389632	0.767	0.767	31379.2	1640.34	0.9839	131
RR819NX5	cfDNA	233741437	212208624(90.79%)	156	180877346	25183006289	0.9992	12046693174	0.4784	1696734999	0.0674	0.9961	503398	0.991	493638	0.9718	0.9718	23714.7	3340.13	0.9862	131
RR820NX1	cfDNA	226016174	211332338(93.50%)	157	215107253	30107971635	0.9995	18870949431	0.6268	1581219219	0.0525	0.996	499736	0.9838	478880	0.9427	0.9427	37148.6	3112.73	0.9879	131
RR820NX2	cfDNA	197957223	181715494(91.80%)	157	183757931	25643633796	0.9991	13926134952	0.5431	693101838	0.027	0.9957	457582	0.9008	397308	0.7821	0.7821	27414.5	1364.41	0.9849	131
RR820NX3	cfDNA	210608555	196236321(93.18%)	157	199281315	27760678415	0.9996	17098826485	0.6159	1208000319	0.0435	0.9962	476874	0.9388	433426	0.8532	0.8532	33660.1	2378.02	0.9839	131
RR820NX4	cfDNA	201988918	188536587(93.34%)	158	221907525	31019256345	0.9995	19809301790	0.6386	1895505930	0.0611	0.996	473950	0.933	434068	0.8545	0.8545	38995.8	3731.42	0.9861	131
RR820NX5	cfDNA	153629958	140114176(91.20%)	157	192851078	26783092327	0.9994	16668200148	0.6223	2212166270	0.0826	0.9963	491004	0.9666	458095	0.9018	0.9018	32812.4	4354.79	0.9807	131
RR821NX1	cfDNA	183004125	168369176(92.00%)	156	180456554	25104659056	0.9992	14659793810	0.5839	1414076810	0.0563	0.9964	493622	0.9717	457838	0.9013	0.9013	28858.7	2783.7	0.9838	131
RR821NX2	cfDNA	162093014	145885121(90.00%)	156	214730601	29675096630	0.9991	15220147296	0.5129	2121197985	0.0715	0.9957	503494	0.9912	488479	0.9616	0.9616	29961.8	4175.71	0.9765	131
RR821NX3	cfDNA	199449970	183111921(91.81%)	157	184772604	24758837643	0.9987	11986245608	0.4841	1136504726	0.0459	0.9965	498602	0.9815	461694	0.9089	0.9089	23595.7	2237.28	0.937	131
RR821NX4	cfDNA	192466030	176025779(91.46%)	157	257740310	36004961493	0.9995	19073429647	0.5297	2590368671	0.0719	0.9955	504579	0.9933	502897	0.99	0.99	37547.2	5099.3	0.988	131
RR821NX5	cfDNA	188444079	176511989(93.67%)	157	180744525	25117397329	0.9995	7240344374	0.2883	1016115396	0.0405	0.9962	502271	0.9888	487529	0.9597	0.9597	14253.1	2000.29	0.9851	131
RR821NX6	cfDNA	194908377	188949692(96.94%)	156	238153107	33265183070	0.9997	18033045160	0.5421	2812875831	0.0846	0.9965	505595	0.9953	503524	0.9912	0.9912	35499.2	5537.32	0.9876	131
RR821NX7	cfDNA	183638708	172414515(93.89%)	156	255005076	35724396012	0.9995	20461260428	0.5728	2314600133	0.0648	0.9964	505031	0.9942	503880	0.9919	0.9919	40279.3	4556.43	0.9872	131
RR821NX8	cfDNA	196068770	180734768(92.18%)	156	184496180	25750236586	0.9997	12756409732	0.4954	1249803094	0.0485	0.9963	504551	0.9932	501596	0.9874	0.9874	25111.8	2460.31	0.9872	131
RR822NX1	cfDNA	192237825	180346751(93.81%)	156	266509131	37333758691	0.9996	20391431502	0.5462	1650130948	0.0442	0.9963	505346	0.9948	503910	0.992	0.992	40141.8	3248.39	0.9864	131
RR822NX3	cfDNA	182223170	167874381(92.13%)	157	235732785	33020778904	0.9998	18061442017	0.547	1822809091	0.0552	0.9964	505346	0.9948	504139	0.9924	0.9924	35555.1	3588.31	0.9872	131
RR823NX1	cfDNA	181509219	173352938(95.51%)	155	174576300	24362854329	0.9997	12727585895	0.5224	1395413783	0.0573	0.9962	505098	0.9943	500964	0.9862	0.9862	25055	2746.96	0.9864	131
RR823NX2	cfDNA	189597357	181808189(95.89%)	155	202024397	28181322221	0.9994	15712247872	0.5575	2036042210	0.0722	0.9963	505327	0.9948	502941	0.9901	0.9901	30930.5	4008.08	0.9858	131
RR823NX3	cfDNA	181018931	165861268(91.63%)	156	199539423	27749160918	0.9996	10776587255	0.3884	1349253641	0.0486	0.9955	502002	0.9882	487309	0.9593	0.9593	21214.4	2656.09	0.9849	131
RR823NX4	cfDNA	215209968	201293729(93.53%)	156	228783818	31859552505	0.9994	18423296675	0.5783	2100748997	0.0659	0.9961	501404	0.987	475495	0.936	0.936	36267.4	4135.45	0.9826	131
RR823NX5	cfDNA	183921710	177758571(96.65%)	157	228241542	31724942553	0.9995	13840893255	0.4363	1226480320	0.0387	0.9963	503549	0.9913	495184	0.9748	0.9748	27246.7	2414.4	0.9839	131
RR824NX1	cfDNA	199366021	188854458(94.73%)	155	251953534	35200521986	0.9994	19379511894	0.5505	3788512866	0.1076	0.9962	503984	0.9921	493098	0.9707	0.9707	38149.8	7457.92	0.9881	131
RR824NX2	cfDNA	222007650	205444522(92.54%)	156	257529552	35934504154	0.9994	19443935664	0.5411	2091070222	0.0582	0.9965	505180	0.9945	498947	0.9822	0.9822	38276.6	4116.4	0.9859	131
RR824NX4	cfDNA	192974370	173562622(89.94%)	155	251430551	34693414289	0.9993	16485805450	0.4752	1479162786	0.0426	0.9963	504176	0.9925	497456	0.9793	0.9793	32453.3	2911.82	0.9721	131
RR824NX5	cfDNA	180609050	167840323(92.93%)	157	206011834	28719912285	0.9992	13169944280	0.4586	1473972227	0.0513	0.9963	466216	0.9178	403158	0.7936	0.7936	25925.8	2901.61	0.9868	131
RR829NX1	cfDNA	214932341	195722759(91.06%)	155	233628390	32603966432	0.9995	19293091037	0.5917	2355719324	0.0723	0.9959	503932	0.992	495338	0.9751	0.9751	37979.7	4637.38	0.985	131
RR830NX1	cfDNA	185004328	174259511(94.19%)	123	182145805	25384177602	0.9996	13503429716	0.532	1553188049	0.0612	0.9964	473330	0.9318	416800	0.8205	0.8205	26582.3	3057.55	0.9868	131
RS583NX1	cfDNA	186245632	179358457(96.30%)	156	186135905	25930856830	0.9994	15842741330	0.611	729087352	0.0281	0.9965	504881	0.9939	490432	0.9654	0.9654	31187.4	1435.25	0.9807	131
RS583NX2	cfDNA	202593825	189754991(93.66%)	156	202432765	28165776960	0.9992	13087144790	0.4646	1389239076	0.0493	0.9966	503510	0.9912	487281	0.9592	0.9592	25762.9	2734.8	0.9848	131
RS583NX3	cfDNA	269363657	247765022(91.98%)	156	269232994	37627554652	0.9995	21373908625	0.568	2360410198	0.0627	0.9966	505640	0.9954	504187	0.9925	0.9925	42075.9	4646.61	0.9871	131
RS584NX2	cfDNA	182249502	178335782(97.85%)	157	182159954	25256045653	0.9995	13188832198	0.5222	403686950	0.016	0.9946	499336	0.983	446710	0.8794	0.8794	25963	794.68	0.9753	131
RS586NX1	cfDNA	180753791	172900661(95.66%)	156	180699701	25177778566	0.9997	14470160894	0.5747	831158790	0.033	0.9964	504936	0.994	496130	0.9767	0.9767	28485.4	1636.19	0.9813	131
RS586NX2	cfDNA	282202935	273398605(96.88%)	157	282090918	39302782522	0.9996	21218210577	0.5399	919762830	0.0234	0.9966	505032	0.9942	499121	0.9826	0.9826	41769.4	1810.61	0.9835	131
RS587NX2	cfDNA	216909429	204060554(94.08%)	157	216840009	30240728045	0.9997	16273845547	0.5381	1346985204	0.0445	0.9958	504678	0.9935	502201	0.9886	0.9886	32036.1	2651.62	0.9863	131
RS587NX3	cfDNA	228454621	212249588(92.91%)	157	228352657	31802019205	0.9996	16659996979	0.5239	1715266481	0.0539	0.9958	504674	0.9935	502752	0.9897	0.9897	32796.2	3376.61	0.9861	131
RS588NX1	cfDNA	178388733	170214181(95.42%)	157	178331711	24899924676	0.9997	14755365699	0.5926	866304220	0.0348	0.9965	505241	0.9946	499366	0.983	0.983	29046.8	1705.37	0.9855	131
RS588NX2	cfDNA	257214647	248236972(96.51%)	157	257105610	35817267435	0.9996	19310506209	0.5391	941180762	0.0263	0.9966	505080	0.9943	500125	0.9845	0.9845	38013.9	1852.77	0.9825	131
RS588NX3	cfDNA	221006498	211050736(95.50%)	156	220898513	30769930492	0.9995	15990211987	0.5197	1057221565	0.0344	0.9966	505084	0.9943	500410	0.9851	0.9851	31477.7	2081.21	0.9844	131
RS589NX1	cfDNA	248993837	228081239(91.60%)	155	248863976	34699374699	0.9995	17555004213	0.5059	2278583512	0.0657	0.9961	505242	0.9946	503752	0.9917	0.9917	34558.1	4485.53	0.9849	131
RS589NX3	cfDNA	236570316	217289490(91.85%)	156	236440679	32995971240	0.9995	16464313932	0.499	2102513529	0.0637	0.9961	505158	0.9944	503829	0.9918	0.9918	32411	4138.93	0.987	131
RS590NX1	cfDNA	200746226	192965995(96.12%)	156	200638833	28034660574	0.9995	16780268804	0.5986	826282027	0.0295	0.9966	504929	0.994	496736	0.9779	0.9779	33033	1626.59	0.9849	131
RS592NX2	cfDNA	248893326	227559391(91.43%)	156	248733364	34679370288	0.9994	18708270893	0.5395	2299670151	0.0663	0.9965	504936	0.994	503679	0.9915	0.9915	36828.4	4527.04	0.9855	131
RS593NX1	cfDNA	202671538	180913545(89.26%)	156	202561333	28309127572	0.9995	15655095798	0.553	2385463306	0.0843	0.9964	505155	0.9944	500721	0.9857	0.9857	30818	4695.93	0.9876	131
RS593NX2	cfDNA	197544323	178601628(90.41%)	157	197478107	27586431232	0.9997	12977179684	0.4704	2054351505	0.0745	0.9965	504996	0.9941	502896	0.99	0.99	25546.4	4044.12	0.9888	131
RS594NX3	cfDNA	170839611	165852470(97.08%)	156	170782432	23825528144	0.9997	12414494870	0.5211	518499579	0.0218	0.9964	503779	0.9917	480793	0.9465	0.9465	24438.7	1020.7	0.983	131
RS595NX1	cfDNA	236890376	211149111(89.13%)	155	236767625	32857480761	0.9995	18447551470	0.5614	2848271628	0.0867	0.9966	505482	0.9951	504541	0.9932	0.9932	36315.2	5607	0.979	131
RS595NX2	cfDNA	209551735	188386498(89.90%)	157	209476596	29247411095	0.9996	15765180027	0.539	2293592470	0.0784	0.9966	505569	0.9952	504308	0.9928	0.9928	31034.7	4515.08	0.9865	131
RS596NX1	cfDNA	176964939	171660485(97.00%)	156	176887013	24668335908	0.9996	14301308133	0.5797	559736658	0.0227	0.9966	504207	0.9926	477893	0.9408	0.9408	28153	1101.88	0.9824	131
RS596NX2	cfDNA	187540139	181264776(96.65%)	156	187480100	26152481198	0.9997	14480293855	0.5537	657653153	0.0251	0.9965	504440	0.993	487086	0.9589	0.9589	28505.4	1294.63	0.9836	131
RS597NX2	cfDNA	212574732	198134534(93.21%)	156	212442384	29548942115	0.9994	15569471866	0.5269	1540694692	0.0521	0.9963	505236	0.9946	502817	0.9898	0.9898	30649.5	3032.95	0.9824	131
RS597NX3	cfDNA	229683156	214960565(93.59%)	157	229522859	31932000592	0.9993	15983369127	0.5005	1573912902	0.0493	0.9963	505297	0.9947	503215	0.9906	0.9906	31464.2	3098.35	0.9834	131
RS598NX1	cfDNA	220881498	195698955(88.60%)	156	220766914	30801885489	0.9995	16172518254	0.525	2743624980	0.0891	0.9964	505498	0.9951	501550	0.9873	0.9873	31836.6	5401	0.9862	131
RS599NX1	cfDNA	227938794	207772498(91.15%)	156	227810981	31669577657	0.9994	16587842196	0.5238	2177887832	0.0688	0.9964	505329	0.9948	503826	0.9918	0.9918	32654.2	4287.31	0.9827	131
RS599NX4	cfDNA	148452561	132375825(89.17%)	157	148339217	20604983123	0.9992	11516028846	0.5589	1743595235	0.0846	0.9965	505208	0.9945	501987	0.9882	0.9882	22670	3432.38	0.9819	131
RS600NX2	cfDNA	173501311	168327411(97.02%)	157	173458105	24264621355	0.9998	12959221678	0.5341	543613682	0.0224	0.9965	503621	0.9914	480828	0.9465	0.9465	25511	1070.14	0.985	131
RS600NX3	cfDNA	180779184	173214435(95.82%)	156	180671877	25268941595	0.9994	12681627843	0.5019	807192155	0.0319	0.9965	504621	0.9934	496113	0.9766	0.9766	24964.6	1589.01	0.9855	131
RS603NX1	cfDNA	147352267	134224650(91.09%)	156	147144530	20333749901	0.9986	11296432177	0.5556	1394014732	0.0686	0.9966	505337	0.9948	502007	0.9882	0.9882	22237.7	2744.2	0.9755	131
RS603NX3	cfDNA	158587594	141863118(89.45%)	156	158494692	22117410891	0.9994	12393304132	0.5603	1824650324	0.0825	0.9966	505357	0.9948	502935	0.9901	0.9901	24397	3591.94	0.9866	131
RS604NX2	cfDNA	191148604	180311652(94.33%)	157	191087952	26745852382	0.9997	14085196588	0.5266	1157874785	0.0433	0.9966	505281	0.9947	501952	0.9881	0.9881	27727.6	2279.35	0.9867	131
RS605NX2	cfDNA	165288383	159958126(96.78%)	157	165209270	23084021085	0.9995	9529308278	0.4128	562290410	0.0244	0.9966	503990	0.9921	478974	0.9429	0.9429	18759	1106.9	0.9873	131
RS606NX1	cfDNA	183834206	174947397(95.17%)	156	183738910	25669800791	0.9995	15470550676	0.6027	950286395	0.037	0.9962	504943	0.994	499748	0.9838	0.9838	30454.7	1870.7	0.9845	131
RS608NX1	cfDNA	159221701	144865141(90.98%)	156	159162274	22014428484	0.9996	12007503323	0.5454	1542194683	0.0701	0.9966	505194	0.9945	502357	0.9889	0.9889	23637.5	3035.91	0.9764	131
RS608NX2	cfDNA	157258163	143896553(91.50%)	157	157201207	21920146172	0.9996	11447897701	0.5223	1421095236	0.0648	0.9966	505036	0.9942	501930	0.9881	0.9881	22535.9	2797.51	0.9874	131
RS609NX1	cfDNA	174729638	168930909(96.68%)	156	174676430	24348590181	0.9997	14969638127	0.6148	611269938	0.0251	0.9964	504381	0.9929	485533	0.9558	0.9558	29468.7	1203.32	0.9812	131
RS610NX1	cfDNA	175616230	158739682(90.39%)	156	175511364	24451019366	0.9994	12941816296	0.5293	1837584592	0.0752	0.9961	505210	0.9945	503358	0.9909	0.9909	25476.8	3617.4	0.9851	131
RS610NX2	cfDNA	173773572	159570008(91.83%)	156	173706531	24179311687	0.9996	12596910291	0.521	1521456088	0.0629	0.9963	505081	0.9943	502412	0.989	0.989	24797.8	2995.08	0.9837	131
RS610NX3	cfDNA	180269397	165212055(91.65%)	156	180171269	24885134198	0.9995	13549669731	0.5445	1620599381	0.0651	0.9962	505231	0.9946	503078	0.9903	0.9903	26673.4	3190.25	0.9751	131

## Sheet: Table S6
Supplementary Table 6. Univariate Cox proportional hazard regression survival analysis including pretreatment ctDNA levels and other clinical indices.
Covariate	N	Endpoint	HR	95%CI	p value
ctDNA level (Log hGE/mL)	51	PFS	1.657	1.112-2.47	0.01296
		OS	1.622	0.9717-2.706	0.06365
B symptoms	51	PFS	1.925	0.8722-4.25	0.09888
		OS	1.263	0.4571-3.49	0.6519
COO	51	PFS	0.7776	0.2325-2.601	0.6822
		OS	0.3842	0.05068-2.913	0.3366
IPI	51	PFS	1.888	1.274-2.797	0.0009199
		OS	1.618	1.02-2.567	0.03537
LDH	51	PFS	1	0.9991-1.001	0.625
		OS	0.9998	0.9981-1.002	0.8559
Stage	51	PFS	2.592	1.362-4.936	0.001361
		OS	1.901	0.9371-3.857	0.06224
Age	51	PFS	1.014	0.9831-1.047	0.3704
		OS	1.025	0.9823-1.069	0.2574
Extranodal sites	51	PFS	2.371	1.07-5.256	0.02851
		OS	0.9241	0.4061-2.103	0.8506
ECOG Performance Status	51	PFS	1.434	0.8091-2.541	0.2123
		OS	2.404	0.8885-6.502	0.07493
